# Supplementary material for: Long-Term Effects of a Ketogenic Diet for Cancer
Source: Nutrients. 2023 May 16;15(10):2334. doi: 10.3390/nu15102334 (PMC10221628; doi:10.3390/nu15102334)
Supplement: Supplementary file 1 [file nutrients-15-02334-s001.zip]

Archive with 1 entries (1 files):
- nutrients-2342952-supplementary.pdf
